# Supplementary material for: Recurrent Facial Folliculitis Caused by Klebsiella aerogenes Sequence Type 117 in Men who Have Sex with Men
Source: Emerg Infect Dis. 2026 Jul;32(7):1172–6. doi: 10.3201/eid3207.260572 (PMC13322422; doi:10.3201/eid3207.260572)
Supplement: Appendix 1 — Case data from study of recurring facial folliculitis in men who have sex with men. [file 26-0572-Techapp-s1.xlsx]

## Sheet: Appendix 1 Table
Article DOI: https://doi.org/10.3201/eid3207.260572
EID cannot ensure accessibility for supplementary materials supplied by authors. Readers who have difficulty accessing supplementary content should contact the authors for assistance.
Recurrent Facial Folliculitis Caused by Klebsiella aerogenes Sequence Type 117 in Men who Have Sex with Men
Appendix 1 Table. Main epidemiologic and clinical features of 17 cases of Klebsiella aerogenes ST117 facial folliculitis diagnosed in France, Belgium, and the United States, 2019–2025*
Characteristic	Patient 1	Patient 2	Patient 3	Patient 4	Patient 5	Patient 6	Patient 7	Patient 8	Patient 9	Patient 10	Patient 11	Patient 12	Patient 13	Patient 14	Patient 15	Patient 16	Patient 17
Age group — yr	30-40	40-50	30-40	30-40	40-50	30-40	50-60	30-40	30-40	30-40	40-50	30-40	40-50	30-40	40-50	30-40	20-30
History of STI	Ct, Ng	HPV, Tp, Ct	Ng, Ct, HPV	None	None	Ct, Tp	None	None	None	Ng, Mg, Ct, HPV	Ng, Ct, LGV, HCV, HPV, HSV, Ss, Pp	Ng, HPV	Ng, Ct, Ss	Ng, Ct, Pp	None	Ng	None
PrEP/HIV	No/No	Yes/No	Yes/No	No/No	No/No	Yes/No	No/No	No/No	No/No	Yes/No	Yes/No	No/No	Yes/No	Yes/No	Yes/No	Yes/No	No/No
Exposures (hobbies)	None	Hot tubs, sauna	None	None	None	ND	None	None	Swimming pool, sauna, hot tubs	Swimming pool	Sauna, cruising	Gym	Sauna	Gym	None	Swimming pool	None
Previous acne treatment	Yes	Yes	Yes	Yes	No	ND	Yes	No	Yes	Yes	Yes	Yes	Yes	Yes	No	ND	No
Treatment received (acne)	DOX+ISO	DOX+ISO	DOX+ISO	DOX+ISO	—	—	DOX+ISO	—	DOX+ISO	DOX+ISO	DOX+ISO	DOX	DOX+ISO	DOX+ISO	—	—	—
Delay from lesions to diagnosis	18 mo	5 mo	12 mo	60 mo	2 mo	48 mo	10 mo	7 mo	60 mo	1 mo	2 mo	12 mo	15 d	4 d	14 mo	3 mo	1 mo
Clinical presentation	Superficial	Superficial	Deep	Deep	Superficial	Deep	Superficial	Superficial	Superficial & deep	Superficial & deep	Superficial	Superficial	Superficial	Superficial	Superficial	Deep	Deep
Initial bacteriology	Ka	Ka	Ka	Ka	Ka	Ka + SAMS	Ka	Ka	Ka	Ka	Ka	Ka	Ka	Ka	Ka	Ka	Ka
Nasal culture	Ka	Ka, C. koseri, SAMS	Ka	Ka	Negative	ND	Ka	Ka	Ka	Ka	Negative	ND	ND	ND	Negative	ND	ND
Ineffective prior treatments	DOX, laser	PRI	PRI, CLI	DOX	DOX, AMC	PRI, DOX, MUP, AMC	MUP, DOX	DOX, PRI	DOX, PRI, MUP, ISO	DOX, TER	DOX, ISO	MUP, LYM	None	None	DOX	DOX, FA	PRI, CLI
Effective treatment	SXT, CIP, FEP, ISO	CIP, FA	CIP, PRI, SXT	SXT	SXT, CIP	Lost to follow-up	OFX	ISO	SXT	SXT	OFX, SXT	SXT	SXT	SXT	CIP, SXT	SXT	SXT
Outcome	Not cured	Cured (Apr 2025)	Not cured	Not cured	Not cured	Lost to follow-up (Jun 2025)	Not cured	Not cured	Not cured	Not cured	Not cured	Not cured	Under treatment	Under treatment	Not cured	Not cured	Cured (Feb 2026)
Relapse	Yes	Yes	Yes	Yes	Yes	Yes	Yes	Yes	Yes	Yes	Yes	Yes	No	No	Yes	Yes	No
No. of relapses	>3	2	>3	>3	>3	>3	>3	>3	>3	1	>3	>3	—	—	>3	>3	—
*AMC, amoxicillin/clavulanic acid; CIP, ciprofloxacin; CLI, clindamycin; Ct, Chlamydia trachomatis; DOX, doxycycline; FA, fusidic acid; FEP, cefepime; HCV, hepatitis C virus; HPV, human papillomavirus; HSV, herpes simplex virus; ISO, isotretinoin; Ka, Klebsiella aerogenes; LEVO, levofloxacin; LGV, lymphogranuloma venereum; LYM, lymecycline; Mg, Mycoplasma genitalium; MUP, mupirocin; ND, not done;…
